# Supplementary material for: Fine Mapping Reveals That Promotion Susceptibility Locus 1 (Psl1) Is a Compound Locus With Multiple Genes That Modify Susceptibility to Skin Tumor Development
Source: G3 (Bethesda). 2014 Apr 3;4(6):1071–9. doi: 10.1534/g3.113.009688 (PMC4065250; doi:10.1534/g3.113.009688)
Supplement: Supporting Information [file supp_g3.113.009688_TableS1.xlsx]

## Sheet: Not IBD only
Table S1. Data from microarray analyses of genes mapping to regions of non-equivalency within Psl1 sublocia
				Acetone Treated								TPA Treated								C57BL/DBA
				C57BL/6				DBA/2				C57BL/6				DBA/2				Acetone Treated	TPA Treated
Locus	Gene Symbol	Gene Name	Map Locatonb	Average	SDc	Detection P Val		Average	SD	Detection P Val		Average	SD	Detection P Val		Average	SD	Detection P Val
Psl1.2a	Parp16	poly (ADP-ribose) polymerase family, member 16	65062497	131.6053d	2.59208	0		127.878	9.05563	0		163.125	6.05096	0		185.215	27.9027	0		1.02914	0.880731
Psl1.2a	Cilp	cartilage intermediate layer protein, nucleotide pyrophosphohydrolase	65112987	55.4862	4.16307	0.850446		51.4443	3.46405	0.850446		58.2286	0.619633	0.769231		57.3456	8.45256	0.644619		1.07857	1.0154
Psl1.2a	Clpx	caseinolytic peptidase X (E.coli)	65142067	1228.16	152.561	0		1222.09	186.135	0		1497.5	28.9502	0		1073.86	74.582	0		1.00497	1.39451
Psl1.2a	Ostb	organic solute transporter beta	65260560	54.3407	3.21973	0.925223		52.0791	13.735	0.925223		59.2801	6.91413	0.720588		56.4347	5.7194	0.710762		1.04343	1.05042
Psl1.2a	Mtfmt	mitochondrial methionyl-tRNA formyltransferase	65283589	76.3393	5.61758	0.000509043		69.9668	2.87385	0.000509043		72.1155	4.8588	0.0355135		73.7162	4.90489	4.35e-05		1.09108	0.978286
Psl1.2a	Spg21	spastic paraplegia 21 homolog (human)	65308744	1709.57	345.37	0		1594.71	276.397	0		1280.78	233.229	0		1307.31	290.384	0		1.07202	0.979703
Psl1.2a	Ankdd1a	ankyrin repeat and death domain containing 1A	65349260	64.0545	5.01817	0.293527		60.314	4.6167	0.293527		61.8123	9.41698	0.547511		57.2496	3.35246	0.673767		1.06202	1.0797
Psl1.2a	Plekho2	pleckstrin homology domain containing, family O member 2	65402191	222.119	30.0191	0		236.496	18.9187	0		262.889	26.0869	0		279.484	20.4116	0		0.939207	0.940623
Psl1.2a	Pif1	PIF1 5'-to-3' DNA helicase homolog (S. cerevisiae)	65434967	246.034	41.9595	0		337.173	40.1976	0		303.086	56.7242	0		375.001	106.599	0		0.729696	0.808229
Psl1.2a	Rbpms2	RNA binding protein with multiple splicing 2	65478389	61.4919	4.86253	0.425223		54.8703	5.72847	0.425223		55.4595	6.21027	0.900452		56.1936	3.86516	0.751121		1.12068	0.986937
Psl1.2a	Oaz2	ornithine decarboxylase antizyme 2	65515808	404.483	83.3476	0		392.009	49.6891	0		172.222	35.2764	0		207.708	39.3809	0		1.03182	0.829153
Psl1.2a	Zfp609	zinc finger protein 609	65540198	88.8015	7.2743	0.00126119		82.4119	4.44935	0.00126119		94.1274	6.14863	0.143755		84.883	5.0842	0.0364985		1.07753	1.10891
Psl1.2a	Trip4	thyroid hormone receptor interactor 4	65678943	103.622	2.21329	0		107.06	16.41	0		95.4981	7.55671	0		108.393	3.71712	0		0.967889	0.881032
Psl1.2a	Csnk1g1	casein kinase 1, gamma 1	65756781	156.621	13.9491	0.00169178		161.836	22.909	0.00169178		188.152	23.8607	0.00118718		178.674	26.8416	0.000710658		0.967777	1.05304
Psl1.2a	Ppib	peptidylprolyl isomerase B	65907976	6258	1050.29	0		5785.04	525.322	0		6470.56	1069.52	0		7091.64	693.898	0		1.08176	0.912421
Psl1.2a	Snx22	sorting nexin 22	65912983	75.7264	11.3938	0.0169559		92.8131	6.06788	0.0169559		73.4958	1.46632	0.00705414		95.4171	8.45744	0.000181609		0.815902	0.770259
Psl1.2a	Snx1	sorting nexin 1	65935940	1119.69	144.257	0		1157.35	217.671	0		842.017	176.584	0		1030.26	216.588	0		0.967459	0.81729
Psl1.2a	Fam96a	family with sequence similarity 96, member A	65974418	56.7951	0.537642	0.893768		57.8203	4.93858	0.893768		62.4766	3.17726	0.523474		57.1321	1.36588	0.800815		0.982269	1.09355
Psl1.2a	Dapk2	death-associated protein kinase 2	66006030	384.571	115.001	6.23e-07		343.039	19.0193	6.23e-07		266.909	83.723	0.0516062		473.799	83.0183	6.28e-07		1.12107	0.563338
Psl1.2a	Herc1	hect (homologous to the E6-AP (UBE3A) carboxyl terminus) domain and RCC1 (CHC1)-like domain (RLD) 1	66198257	78.1184	2.41161	0.0679082		78.5889	2.20633	0.0679082		80.8423	3.89289	0.0120948		84.2781	2.59855	0.0018391		0.994014	0.959233
Psl1.2a	Car12	carbonic anyhydrase 12	66561493	962.131	267.806	0		665.308	78.2365	0		2755.26	160.228	0		3592.68	729.974	0		1.44614	0.766909
Psl1.2a and Psl1.2b	Aph1b	anterior pharynx defective 1b homolog (C. elegans)	66623009	682.746	51.4477	0		690.135	50.6017	0		285.295	64.1672	0		274.93	8.7304	0		0.989293	1.0377
Psl1.2a and Psl1.2b	Tpm1	tropomyosin 1, alpha	66870397	4933	463.753	0		5374.1	749.332	0		3602.41	190.916	0		1817.39	204.81	0		0.917921	1.98219
Psl1.2b	Tln2	talin 2	67064894	84.8443	2.90259	0.361761		91.2712	3.60304	0.361761		79.6726	4.70346	0.162178		75.7909	2.36811	0.63373		0.929584	1.05122
Psl1.2b	C2cd4a	C2 calcium-dependent domain containing 4A	67678339	97.2411	23.4488	0		98.0469	12.0946	0		118.756	54.0564	0		88.9383	7.89412	0		0.991781	1.33526
Psl1.2b	Vps13c	vacuolar protein sorting 13C (yeast)	67688203	73.8222	2.53844	0.287536		77.0289	1.61949	0.287536		69.7383	2.95328	0.127074		69.3951	1.89331	0.235044		0.958371	1.00495
Psl1.2b	Rora	RAR-related orphan receptor alpha	68501593	1055.51	205.209	0.00104082		948.036	205.976	0.00104082		515.854	23.2726	0.0260203		765.066	367.724	0.000617151		1.11337	0.674261
Psl1.2c	1190002N15Rik	RIKEN cDNA 1190002N15 gene	94418283	305.345	44.531	0.10292		248.342	19.9545	0.10292		137.92	5.70493	0.120313		106.839	13.0905	0.0392834		1.22953	1.29092
Psl1.2c	Slc9a9	solute carrier family 9 (sodium/hydrogen exchanger), member 9	94570328	346.15	36.2119	0		331.247	45.7392	0		253.303	58.3417	0		161.316	21.8649	0		1.04499	1.57023
Psl1.1b	Chst2	carbohydrate sulfotransferase 2	95301348	93.98	2.31794	0		100.36	11.1018	0		77.6803	7.06591	0.010181		88.0864	13.9593	0		0.93643	0.881866
Psl1.1b	U2surp	U2 snRNP-associated SURP domain containing	95357313	1210.99	90.545	0.0776074		1452.95	198.299	0.0776074		1432.63	336.4	0.418757		1489.03	283.976	0.397168		0.833472	0.962124
Psl1.1b	Trpc1	transient receptor potential cation channel, subfamily C, member 1	95607046	63.4896	2.93527	0.467078		63.0626	2.67423	0.467078		53.4119	3.0992	0.981509		53.8959	3.40202	0.885959		1.00677	0.99102
Psl1.1b	Pls1	plastin 1 (I-isoform)	95653061	214.701	22.704	0		265.64	36.1425	0		68.1906	1.89147	0.188914		64.5732	4.24394	0.189462		0.80824	1.05602
Psl1.1b	Atr	ataxia telangiectasia and Rad3 related	95758016	440.74	30.5626	0		552.595	22.9947	0		481.219	77.9133	0		529.831	89.0815	0		0.797583	0.908249
Psl1.1b	Xrn1	5'-3' exoribonuclease 1	95855179	122.874	5.82382	0		128.012	13.0084	0		117.553	11.6025	0		117.428	14.652	0		0.959863	1.00106
Psl1.1b	Tfdp2	transcription factor Dp 2	96096694	132.133	6.24951	0		147.604	2.29528	0		80.9941	5.76985	0.010483		99.427	15.2203	0		0.895187	0.814609
Psl1.1b	Atp1b3	ATPase, Na+/K+ transporting, beta 3 polypeptide	96233092	21096.6	1711.31	0		19732.1	1321.09	0		10173.5	1133.23	0		11871.1	864.607	0		1.06915	0.857001
Psl1.1b	Rasa2	RAS p21 protein activator 2	96439719	268.418	41.9906	0		223.348	20.2555	0		167.285	26.2321	1.93e-09		160.042	30.3711	0		1.20179	1.04526
Psl1.1b	Zbtb38	zinc finger and BTB domain containing 38	96583182	96.6122	8.4676	0		70.975	6.51363	0		57.7757	3.29286	0.795249		68.9622	9.52651	0.0459641		1.36122	0.837788
Psl1.1b	Acpl2	acid phosphatase-like 2	96723763	595.849	16.9713	0.732882		587.823	40.6836	0.732882		110.842	5.55211	0.550801		110.561	7.19599	0.35937		1.01365	1.00254
Psl1.1b	Spsb4	splA/ryanodine receptor domain and SOCS box containing 4	96843901	64.9948	3.97065	0.229911		69.0371	5.85708	0.229911		69.5658	14.8024	0.156109		64.0052	1.75763	0.221973		0.941448	1.08688
Psl1.1b	Trim42	tripartite motif-containing 42	97249981	51.6495	2.89369	0.978795		48.8233	1.15055	0.978795		55.7841	9.60425	0.901584		52.8947	1.41092	0.924888		1.05789	1.05463
Psl1.1b	Clstn2	calsyntenin 2	97344814	53.7895	0.89823	0.941964		52.5648	1.21551	0.941964		54.2814	2.33087	0.951357		51.9505	3.75782	0.964126		1.0233	1.04487
Psl1.1b	2610303G11Rik	RIKEN cDNA 2610303G11 gene	98086946	60.6239	2.61845	0.488839		58.7098	2.06323	0.488839		56.6741	1.62759	0.846154		57.2448	4.00042	0.682735		1.0326	0.990031
Psl1.1b	Nmnat3	nicotinamide nucleotide adenylyltransferase 3	98187854	82.2605	1.95857	0		84.0295	6.15689	0		87.0616	7.25828	0.000739645		77.2183	6.49618	0.000332427		0.978948	1.12747
Psl1.1b	Rbp1	retinol binding protein 1, cellular	98323380	921.425	649.515	0		510.236	99.5184	0		3282.88	537.791	0		5801.53	1062.44	0		1.80588	0.565864
Psl1.1b	Rbp2	retinol binding protein 2, cellular	98390956	664.636	182.925	0		496.193	33.0666	0		6358.27	749.881	0		5196.35	791.923	0		1.33947	1.2236
Psl1.1b	2410012M07Rik	RIKEN cDNA 2410012M07 gene	98765186	66.2349	1.81317	0.171875		77.3898	9.72355	0.171875		73.0146	4.13019	0.0497738		68.9801	2.16136	0.0515695		0.85586	1.05849
Psl1.1b	Faim	Fas apoptotic inhibitory molecule	98886792	639.701	91.3911	0		633.838	24.7234	0		431.324	25.0181	0		454.798	85.0378	0		1.00925	0.948385
Psl1.1b	Gm1123	predicted gene 1123	98907384	63.5483	1.58066	0.31043		60.2149	2.5473	0.31043		67.8215	5.12065	0.37249		60.5627	4.63221	0.488852		1.05536	1.11986
Psl1.1b	Pik3cb	phosphatidylinositol 3-kinase, catalytic, beta polypeptide	98938821	2282.67	46.2958	0		2603.42	227.433	0		1614.55	153.147	0		1073.88	251.807	0		0.876798	1.50347
Psl1.1b	Esyt3	extended synaptotagmin-like protein 3	99210386	3216.44	536.883	0		3237.05	155.044	0		8418.19	1842.23	0		2957.56	231.116	0		0.993634	2.84633
Psl1.1b	Mras	muscle and microspikes RAS	99285841	120.803	8.04866	0		83.1344	6.40216	0		69.1086	7.44996	0.122748		63.8364	3.11557	0.138815		1.4531	1.08259
Psl1.1b	Armc8	armadillo repeat containing 8	99378810	218.948	22.6308	0.0192437		277.101	51.7574	0.0192437		184.445	17.4576	0.00272273		210.702	21.6283	0.00858982		0.790137	0.875382
Psl1.1b	Dbr1	debranching enzyme homolog 1 (S. cerevisiae)	99476218	734.152	53.5395	0		774.432	55.4575	0		888.741	118.347	0		835.455	164.853	0		0.947987	1.06378
Psl1.1b	A4gnt	alpha-1,4-N-acetylglucosaminyltransferase	99512921	75.1436	4.49552	0.00104694		70.2005	10.8735	0.00104694		69.6694	11.148	0.0545546		64.3723	5.47302	0.101553		1.07042	1.08229
Psl1.1b	Dzip1l	DAZ interacting protein 1-like	99529915	197.123	22.7756	0.0103641		209.425	8.51952	0.0103641		192.409	6.27002	0.000739645		198.758	11.6673	0.026667		0.941254	0.968054
Psl1.1b	Cldn18	claudin 18	99589880	64.5075	7.27362	0.258929		63.7323	3.28467	0.258929		67.8255	4.49521	0.201357		64.3879	5.34649	0.205157		1.01216	1.05339
Psl1.1b	Sox14	SRY-box containing gene 14	99774644	64.7869	2.18229	0.252716		66.0907	1.06158	0.252716		64.6506	3.4893	0.350372		67.6689	4.8172	0.0823488		0.980272	0.955396
Psl1.1a	Ephb1	Eph receptor B1	101824458	98.7359	14.7647	0.309551		78.0932	6.86695	0.309551		112.667	9.97288	0.384299		91.2665	7.686	0.399169		1.26433	1.23448
Psl1.1a	9630041A04Rik	RIKEN cDNA 9630041A04 gene	101840811	67.3536	3.54956	0.132812		68.1856	7.06311	0.132812		78.9862	14.2925	0.00678733		66.719	1.76586	0.107623		0.987799	1.18386
Psl1.1a	Ky	kyphoscoliosis peptidase	102408468	138.287	67.6728	0.41505		119.756	26.3355	0.41505		72.0514	11.0669	0.28031		66.1355	1.18605	0.455165		1.15475	1.08945
Psl1.1a	Cep63	centrosomal protein 63	102488908	644.215	108.139	0.0805336		382.388	28.4466	0.0805336		499.912	20.3908	0.685791		289.004	16.6416	0.116583		1.68471	1.72978
Psl1.1a	Anapc13	anaphase promoting complex subunit 13	102528626	4875.66	853.791	0		5214	868.25	0		3972.35	689.224	0		3418.8	645.429	0		0.935109	1.16191
Psl1.1a	Amotl2	angiomotin-like 2	102619002	221.675	10.3311	0		222.069	12.5017	0		266.291	21.3986	0		183.141	17.0092	0		0.998225	1.45403
Psl1.1a	Ryk	receptor-like tyrosine kinase	102737247	3238.74	259.508	0		3025.89	238.564	0		2231.62	150.735	0		2307.01	170.811	0		1.07034	0.967322
Psl1.1a	Tmem108	transmembrane protein 108	103385266	52.8127	1.85958	0.958705		59.9121	5.01356	0.958705		68.9078	5.96797	0.175339		63.719	7.96524	0.255605		0.881502	1.08143
Psl1.1a	Nphp3	nephronophthisis 3 (adolescent)	103904874	78.3376	26.8379	0.509207		123.54	4.83638	0.509207		59.4557	0.166947	0.852356		75.8102	7.46467	0.528569		0.634106	0.78427
Psl1.1a	Uba5	ubiquitin-like modifier activating enzyme 5	103948929	1457.38	152.26	0		1356.05	226.822	0		2281.06	336.615	0		2203.56	318.039	0		1.07473	1.03517
Psl1.1a	Ccrl1	chemokine (C-C motif) receptor-like 1	104000468	756.456	250.321	0.00026605		281.283	14.7062	0.00026605		159.302	6.15537	0.0366602		117.698	12.9733	0.0186023		2.68931	1.35348
Psl1.1a	Dnajc13	DnaJ (Hsp40) homolog, subfamily C, member 13	104053927	752.558	55.0427	0		816.043	81.424	0		660.683	101.276	0		599.663	136.17	0		0.922204	1.10176
Psl1.1a	Acpp	acid phosphatase, prostate	104190581	1789.2	372.63	0		1924.09	158.985	0		6850.85	1448.6	0		1956.12	427.614	0		0.929895	3.50227
Psl1.1a	Cpne4	copine IV	104449616	70.0919	2.04984	0.0602679		76.597	4.76701	0.0602679		86.6653	5.91455	0.00113122		84.5935	10.1761	0		0.915074	1.02449
aMice were treated with 6.8 nmol TPA twice weekly for 2 weeks and euthanized 6 hr after the final treatment
bBases from the centromere
cStandard Deviation
dArbitrary Expression Units
